# Supplementary material for: Chemical Constituents from Osmanthus fragrans var. aurantiacus Makino with Their In Vitro and In Silico Studies Target Anti-Inflammation by Suppressing ERK 1/2 MAPK Signaling
Source: Int J Mol Sci. 2025 Aug 29;26(17):8421. doi: 10.3390/ijms26178421 (PMC12428955; doi:10.3390/ijms26178421)
Supplement: Supplementary file 1 [file ijms-26-08421-s001.zip]

Archive with 1 entries (1 files):
- ijms-3755623-supplementary.pdf
